# Supplementary material for: The usefulness of C-reactive protein in predicting malaria parasitemia in a sub-Saharan African region
Source: PLoS One. 2018 Aug 6;13(8):e0201693. doi: 10.1371/journal.pone.0201693 (PMC6078295; doi:10.1371/journal.pone.0201693)
Supplement: S1 Data File CRP — (XLS) [file pone.0201693.s001.xls]

## Sheet: Sheet1
Age recruitment	Sex	Leucocytes	Parasites	CRP	Malaria	Fever	Tachycardia	Tachypnoe	Bacteriemia
(months)	(1:male)	(/µl)	(/µl)	(1:normal)	(1:yes)	(yes:>38°C)	(yes:>90/min)
3	1	9199	0	1	0	no	yes	yes	no
1	1	24100	0	3	0	no	yes	no	no
13	1	25399	0	3	0	yes	yes	no	no
30	1	7599	1	3	1	yes	yes	no	no
143	2	3200	0	3	0	no	yes	no	no
18	1	14500	1	3	1	yes	yes	no	no
95	1	2599	1	3	1	yes	yes	no	no
88	2	14800	1	3	1	yes	yes	no	no
107	1	13800	1	3	1	yes	yes	no	no
89	1	4800	0	2	0	no	no	no	no
47	1	13899	0	3	0	yes	yes	no
31	1	7099	1	3	0	no	yes	no	no
23	1	22500	1	3	0	yes	yes	no	no
44	2	5500	1	3	1	no	yes	no	no
60	1	7400	1	3	0	no	yes	no	no
155	1	6300	0	3	0	yes	no	no	no
0	2	25299	0	1	0	no	yes	yes	yes
7	1	8699	0	1	0	no	yes	no	no
83	1	17500	0	3	0	yes	yes	yes	no
47	1	11399	0	3	0	no	yes	yes
40	2	9300	0	2	0	no	yes	no	no
34	1	9000	1	3	1	yes	yes	no	no
0	2	16700	0	1	0	yes	yes	no	no
47	1	19700	0	3	0	yes	yes	no
28	2	8899	0	3	0	no	yes	no	no
33	2	6000	1	3	1	yes	yes	no	no
71	2	71099	1	3	0	no	yes	no	no
40	1	8600	0	3	0	yes	yes	no
8	1	8220	0	3	0	yes	yes	no	no
43	1	5199	0	3	0	no	yes	yes	no
118	1	9600	0	3	0	yes	yes	no	no
45	2	7699	1	3	1	yes	yes	no	no
0	1	6900	0	3	0	no	no	no	no
0	2	8800	0	2	0	no		no	no
84	1	37200	0	3	0	yes	yes	yes	no
0	2	3700	0	3	0	no	yes	no	no
0	1	25299	0	3	0	no	yes	no	no
0	1	14800	1	2	0		yes	no	no
0	1	13500	0	3	0	yes	yes	no	no
67	2	5900	0	3	0	yes	yes	yes	yes
22	2	24100	0	3	0	yes	yes	no	no
29	1	12899	1	2	1	yes	yes	no	no
31	1	11699	1	3	1	yes	yes	no	no
23	2	20600	1	3	1	yes	yes	yes	no
0	2	12300	0	3	0	yes	yes	yes	no
11	2	13199	1	3	0	yes	yes	yes	no
107	2	5900	0	3	0	yes		no	no
107	2	17799	0	3	0	yes	yes	yes	no
44	1	17600	0	3	0	yes	yes	yes	no
0	2	12500	0	1	0	yes	yes	no	no
35	1	13399	0	2	0	no	yes	yes
54	1	7300	0	3	0	yes	yes	no	no
45	1	5099	1	3	0	yes	yes	yes	no
14	1	19799	1	3	0	yes	yes	yes	no
47	2	4800	1	3	1	yes	yes	yes	no
107	2	17299	0	3	0	yes	yes	no	no
11	1	12600	1	3	1	yes	yes	yes	no
17	1	33000	0	3	0	yes		yes	yes
0	2	8399	0	3	0	yes	yes	no	yes
2	1	10399	0	3	0	no	yes	no	no
29	1	10899	0	3	0	no	yes	yes	no
70	2	11100	1	3	0	no	yes	no	no
0	1	8600	0	1	0	yes	yes	no	no
50	1	17700	0	1	0	yes	yes	no	no
4	2	15699	1	3	1		yes	yes	no
5	2	11699	1	3	1	yes	yes	yes	no
95	1	4099	0	3	0	yes	yes	no	yes
20	2	9100	1	3	0	yes	yes	no	no
24	1	17799	1	3	0	yes		no	no
59	1	13600	0	2	0	no	yes	no	no
35	2	5000	1	3	0	no	yes	no	no
43	2	9800	1	3	1	yes	yes	no	no
0	1	25399	0	2	0	yes	yes	no	no
53	1	15899	1	3	0	no	yes	no
47	1	6199	1	3	1	no	yes	no	no
126	2	8199	1	3	1	yes	yes	no	no
56	2	8899	0	3	0	no	yes	no	no
18	1	5699	0	3	0	no	yes	yes	no
32	1	4099	1	3	1	yes		no	no
115	1	7699	0	3	0	no		no	no
22	1	10300	0	2	0	no	yes	no	no
0	1	5000	0	2	0	no	yes	yes	no
70	1	10199	1	3	1	yes	yes	no	no
35	2	20299	1	3	0	no	yes	yes
64	1	18899	0	3	0	no	yes	no
31	1	17600	0	3	0	no	yes	no	no
123	1	6400	1	3	1	no		no	no
59	1	9899	1	3	1	yes	no	no	no
0	1	18299	0	1	0	no	yes	no	no
83	1	2700	0	3	0	no		no	no
11	1	21399	0	2	0	no	yes	no	no
37	1	24700	1	3	0	no	yes	no	no
78	2	6199	0	3	0	yes	no	no	no
143	1	2599	0	3	0	no	yes	no	no
19	1	8800	1	3	1	yes	yes	yes	no
151	2	4500	1	3	1	yes	yes	no	no
80	2	10600	0	3	0	no	yes	no	no
13	2	20100	0	3	0	no	yes	no	no
27	2	8800	0	3	0	no	yes	no	no
28	1	12100	1	3	0	no	yes	no	no
13	2	6800	0	3	0	no	yes	no	no
37	2	9100	0	2	0	no	yes	no
9	1	28600	0	3	0	no		no	no
12	2	17399	0	3	0	yes	yes	no	yes
59	2	16100	0	3	0	yes	yes	no	no
46	1	4000	0	3	0	no	yes	no	no
35	1	1600	0	3	0	no		no	no
9	1	8800	0	3	0	yes	yes	no	no
52	2	10600	0	2	0	yes	yes	no	no
31	1	3500	0	3	0	yes	yes	no	no
23	1	800	1	3	1	yes	yes	no	no
59	1	12600	1	3	0	no	yes	no	no
25	2	4800	1	3	0	no	yes	no	no
55	1	1299	1	3	1	yes	yes	no	no
47	1	1399	1	3	1	yes	yes	no	no
0	2	18299	1	3	0	yes	yes	no	no
19	2	5400	1	3	1	yes	yes	no	no
8	1	7199	1	3	1	yes	yes	no	no
26	1	18200	0	3	0	no	yes	no	no
14	1	17500	0	3	0	yes	yes	no	no
4	1	38099	0	2	0	yes	yes	no	no
107	2	11000	0	3	0	no	yes	yes	no
54	1	9199	0	2	0	no	yes	no	no
23	1	3900	1	3	1	yes	yes	no	no
68	1	8399	1	3	0	yes		no	no
17	1	5699	0	1	0	no	yes	no	no
53	2	12100	1	3	0	no	yes	no	no
17	1	13100	0	1	0	no	yes	no	no
71	1	14100	0	3	0	no	yes	no	no
47	1	3799	1	3	0	no	yes	no	no
119	1	16299	0	3	0	yes	yes	no	no
119	1	16299	0	3	0	yes	yes	no	no
88	2	5400	0	3	0	no	yes	no	no
1	1	7599	0	3	0	yes	yes	no	no
61	2	10100	1	3	1	no	yes	no	no
71	2	8399	1	3	0	no	yes	no	no
107	1	10199	0	3	0	no		no	no
0	1	20399	0	3	0	yes	yes	no	yes
64	1	6800	0	3	0	no	yes	no	no
11	2	9600	0	1	0	yes	yes	no	no
0	1	15899	1	3	0	no		no	no
29	2	9399	1	3	1	yes	yes	no
17	1	10800	0	3	0	no	yes	no	no
22	2	17299	0	3	0	no	no	no	no
35	1	2799	0	2	0	no	yes	no	no
0	1	13100	0	1	0	yes	yes	no	no
0	2	7800	0	1	0	yes	yes	no	no
7	1	16200	0	1	0	no	yes	no	no
0	1	2599	0	2	0	no	yes	no
72	1	2400	0	3	0	no	yes	no	no
32	1	8199	0	3	0	no	yes	no	no
30	1	5800	1	3	0	no	yes	no	no
47	2	6599	1	3	0	yes	yes	no	no
0	2	8399	0	3	0	yes	yes	no	yes
9	2	6500	0	3	0	no	yes	yes
21	2	16899	0	3	0	no	no	no	no
1	2	12399	0	3	0	no	yes	no	no
21	1	13399	0	3	0	yes		no	no
14	1	16299	0	3	0	yes	yes	no	no
7	2	14000	0	3	0	no		no	no
0	1	10800	0	3	0	no	yes	no	no
95	1	10199	0	3	0	no	yes	no	no
36	2	8399	0	3	0	yes	yes	no	yes
0	1	8399	0	1	0	no	yes	no	no
0	2	11600	0	2	0	yes	yes	no
47	2	6400	1	3	0	yes	yes	no	no
47	2	4199	1	3	1	yes	yes	no	no
47	2	6699	1	3	1		yes	no	no
83	1	11699	0	3	0	no	yes	no	no
0	1	14199	0	2	0	no	yes	no	no
36	2	3700	1	3	1	yes		no	no
11	2	31700	0	3	0	no		no	no
23	2	21299	0	3	0	yes	yes	no	yes
25	2	10000	1	3	1		yes	no	no
23	1	5900	1	2	0	yes	no	no	no
47	1	8600	1	2	0	no		no	no
35	1	13399	0	3	0	yes	yes	no	no
64	1	10699	1	3	0	yes	yes	no	no
9	2	9000	1	3	0	no	yes	no	no
77	1	18500	0	3	0	yes	yes	no	no
3	1	14300	0	3	0	no	yes	no	no
13	2	15399	1	3	1	yes	yes	no	no
5	1	4599	0	3	0	no	yes	no	no
47	1	3500	0	3	0	yes	yes	no
14	1	12600	1	3	1	yes		no	no
131	1	8300	0	3	0	no	no	no	no
0	2	9600	0	1	0	no		yes	no
23	1	8000	1	3	1	yes	yes	no	no
10	1	10000	0	3	0	yes	yes	no	no
0	1	7400	0	3	0	yes	yes	no	yes
0	1	15000	0	3	0	no		no	no
57	2	7599	1	3	1	yes	yes	no
1	1	22000	0	3	0	yes	yes	no	no
11	1	4099	1	3	1	yes	yes	no	no
30	1	8000	1	3	1	yes	yes	no
35	1	6900	1	3	1	yes		no	no
21	2	1399	1	3	1	yes	yes	no	no
3	1	7000	0	3	0	yes	yes	no
3	1	6300	0	3	0	yes	yes	no	no
47	1	8899	1	3	1	no	yes	no
23	1	17000	0	3	0	yes	yes	no	no
86	1	10300	1	3	1	yes	yes	no	no
34	1	8800	1	3	1	no	yes	no	no
27	2	10600	1	3	1	yes	yes	no	no
0	1	18200	0	3	0	yes		no	no
59	1	13199	1	3	1	yes	yes	no	no
89	2	15699	0	3	0	no	no	no	no
23	1	8300	0	2	0	yes		no	no
12	1	17100	1	3	0	yes	yes	no	no
35	2	2599	1	3	0	no	yes	no	no
23	1	13199	0	3	0	no	yes	no	no
30	2	8100	0	1	0	yes	yes	no	no
118	2	7500	1	3	1	no	yes	no	no
8	2	32200	0	3	0	no	yes	no	no
35	2	7099	1	3	1	yes	yes	no	no
43	1	4800	1	3	1	yes	yes	no	no
23	1	9000	1	2	0	no	yes	no
38	2	2799	0	3	0	no	yes	no	no
53	1	8000	1	3	0	yes	no	no	no
23	1	6800	1	3	1	yes	yes	no	no
81	2	6400	1	3	1	yes	yes	no	no
71	2	17799	0	3	0	yes	yes	no	yes
47	2	5800	1	3	1	yes	yes	no	no
0	1	12100	0	1	0	no	yes	no
119	2	3700	0	3	0	yes	no	no	yes
119	2	13899	0	3	0	no	yes	no
23	2	6800	1	3	1	yes	yes	no	no
49	2	9399	1	3	1	yes	yes	no	no
23	2	5800	1	3	0	yes	yes	no	no
12	1	10000	0	3	0	yes	yes	no	no
10	1	27000	0	3	0	yes	yes	no	no
95	1	10699	0	3	0	no	yes	no	no
7	1	21100	0	1	0	yes	yes	yes	no
47	2	8500	1	3	0	no	yes	no	no
23	1	11300	1	3	1	yes	yes	no	no
47	1	3000	1	3	1	yes	yes	no	no
35	1	39799	1	3	0	yes	yes	no	no
4	1	6400	0	1	0	no	yes	no	no
155	1	12500	0	2	0	no	no	no	no
35	1	2299	1	3	0	yes	yes	no	no
23	1	6900	0	3	0	yes	yes	no	no
24	1	9300	1	3	1	yes	yes	no	no
0	1	7199	0	3	0	yes	yes	no	yes
13	2	14699	1	3	0	no	yes	no	no
23	2	6699	0	3	0	no	yes	no	no
72	1	9399	0	3	0	yes	yes	no	no
77	2	12000	1	3	0	no	yes	no	no
103	2	6199	1	3	1	yes	yes	no	no
0	2	10199	0	2	0	no	yes	no	no
62	2	13399	1	3	1	yes	yes	no	no
19	1	9500	0	2	0	no	yes	no	no
0	1	16200	0	1	0	no	yes	no	no
0	2	18200	0	1	0	no	yes	no	no
34	1	7500	0	2	0	no	yes	no	no
6	2	8199	0	3	0	no	yes	no	no
35	2	10899	0	1	0	no	yes	no	no
9	2	5400	0	3	0	yes	yes	no
8	2	15800	0	3	0	no	yes	no	no
59	2	13199	1	3	1	yes	yes	no	no
12	2	5400	0	3	0	yes	no	no	no
0	1	11100	0	3	0	no	yes	no	no
143	2	5199	1	3	1	yes		no	no
107	2	10199	0	3	0	no		no	no
27	2	6199	0	3	0	no	yes	no	yes
47	2	9300	1	3	0	yes	yes	yes	no
43	1	8300	1	2	1	yes	yes	no	no
35	2	4800	1	2	1	yes	yes	no	no
29	2	6199	1	3	1	yes	yes	no	no
1	2	17299	0	2	0	no	yes	yes
11	2	11500	0	1	0	no	yes	no	no
11	1	3700	0	1	0	no	yes	no	no
25	1	5900	0	2	0	yes	yes	no	no
23	1	8500	1	3	1	yes	yes	no	no
39	1	5400	1	3	1	yes	yes	no	no
16	2	7400	0	3	0	yes	yes	no	no
43	1	11300	1	3	0	no	yes	no	no
23	2	5800	1	3	0	yes	yes	no	no
37	1	6800	1	3	1	yes	yes	no	no
131	2	2900	1	3	0	yes	no	no	no
45	1	13199	0	3	0	no	yes	no	no
71	2	2400	1	2	1	yes	yes	no	no
49	1	10100	1	3	0	no	yes	no	yes
23	2	10399	1	2	0	no	yes	no	no
35	1	10899	1	2	0	no	yes	yes	no
107	2	10800	1	3	1	yes		no	no
59	1	6900	1	3	1	yes	yes	no	no
11	1	11699	0	3	0	yes	yes	no	no
65	2	11500	1	3	0	yes		no
63	2	4800	1	3	1	yes	yes	no	no
45	1	4400	0	3	0	no	yes	no	no
116	2	6300	1	3	0	yes	yes	no	no
35	1	25500	0	3	0	no	yes	no	yes
23	1	9100	1	2	1	yes		no	no
35	1	5400	1	3	0	no	yes	no	no
3	1	7500	1	3	0	no	yes	no	no
71	1	7500	0	3	0	no	yes	no	no
15	2	7500	1	3	1	yes	yes	no	no
83	1	1100	1	3	1	yes	yes	no	no
131	2	3900	0	3	0	no		no	no
11	1	4699	0	3	0	yes	yes	no	no
20	1	3000	1	3	0	no	yes	no	no
8	1	9600	1	2	0	yes	yes	no	no
1	2	8199	0	3	0	yes	yes	no	no
29	1	10500	1	3	1	yes	yes	no
36	1	7300	1	3	0	no	yes	no	no
17	2	14000	0	3	0	yes	yes	no	yes
22	2	24799	1	3	1	yes	yes	no	no
71	2	9199	1	3	1	yes	yes	no	no
15	1	15800	1	3	0	no	yes	no	no
95	1	10899	1	3	0	no	no	no	no
35	2	6300	1	2	0	yes	yes	yes	no
2	2	13300	1	3	0	no	yes	yes	no
59	1	10899	0	3	0	no	yes	yes	no
59	1	8600	1	2	1	yes	yes	no	no
6	2	15899	0	2	0	no	yes	no	no
6	2	11000	0	3	0	yes	yes	no	no
47	1	11199	1	3	1	yes	yes	no	no
18	2	12500	0	3	0	yes	yes	no	no
8	2	21799	1	2	1	yes	yes	no	no
40	2	11100	1	3	0	no	yes	no	no
16	1	7900	1	3	1	yes	yes	no	no
0	1	25399	0	3	0	no	yes	no	no
8	2	5699	1	3	0	no	yes	no
23	1	1299	1	3	1	yes		no	no
14	1	3099	1	2	0	no	yes	no	no
17	1	5300	1	3	1	yes		no	no
2	1	1600	1	2	1	yes	yes	no	no
35	1	1600	1	2	0	no	yes	no	no
10	1	7300	1	2	0	no	yes	no	no
18	1	32200	0	2	0	yes	yes	yes	no
8	2	11899	1	3	0	no	yes	no	no
119	2	10800	0	3	0	yes	yes	no	no
9	2	12500	0	3	0	yes	yes	no	no
29	1	3299	1	2	1	yes	yes	no	no
23	2	10600	0	3	0	no	yes	no	no
15	1	12500	1	3	1	yes	yes	no	no
56	2	10699	1	3	1	yes	yes	no	no
16	2	3200	1	1	0	no	yes	no	no
23	2	2400	1	2	1		yes	no	no
1	1	7300	0	2	0	no	yes	yes	no
26	1	4800	1	2	1	yes		no	no
35	2	9100	1	2	0	no	yes	no	no
83	2	11399	1	2	1	yes		no	no
71	1	11100	1	2	1	yes	yes	no	no
47	2	17899	1	3	1	yes	yes	no	no
35	1	4800	1	3	1	yes	yes	no	no
46	1	8800	1	3	0	no	yes	no	no
118	2		1	2	0	no	yes	no	no
77	2	19299	1	3	1	yes	yes	no	no
9	2	10699	1	3	1	yes	yes	no	no
27	2	8800	1	2	1	yes	yes	no	no
10	1	4500	0	2	0	no	yes	no	no
4	2	18299	1	2	1	no	yes	no	no
65	2	6099	0	2	0	no	yes	no	no
16	1	4699	1	2	0	yes	yes	no	yes
35	1	24799	1	3	0	yes	yes	no	no
95	2	21500	1	3	0	yes	yes	no	no
40	2	37900	1	2	0	no	yes	no	no
32	1	6400	0	3	0	yes		no	no
131	1	5300	1	3	0	no	yes	no	no
29	2	10199	1	3	1	yes		no	no
6	2	17899	1	3	1	yes	yes	no	no
5	1	15699	0	3	0	no	yes	no	no
47	1	8300	1	2	0	no		no	no
27	2	19799	0	2	0	yes	yes	no	no
71	1	9399	1	2	1	yes	yes	no
64	1	1899	1	3	0	no	yes	no	no
71	2	1899	1	2	0	no		no	no
83	2	6699	1	2	0	yes	yes	no	no
9	2	11600	0	3	0	no		no	no
83	1	699	1	3	1	yes	yes	no
71	1	4099	1	2	0	yes	yes	no
119	2	1399	1	3	1	yes	yes	no	no
21	1	3200	0	2	0	yes	yes	no	no
0	1	3700	0	3	0	yes	yes	no	no
59	1	3400	1	3	0	no	yes	no	no
35	2	9600	1	2	1	yes	yes	no	no
50	1	3599	1	2	1	yes	yes	no	no
143	1	6599	1	2	0	no	yes	no	no
29	2	4699	1	3	1	yes	yes	no	no
47	1	7400	1	3	1	yes		yes
107	2	8600	1	2	1	yes		no	no
55	1	11199	1	3	1	yes	yes	no	no
59	2	9199	1	2	0	yes	yes	no	no
71	1	12100	1	2	1	yes	yes	no	no
35	1	10699	0	1	0	no		no	no
59	1	6300	1	3	1	yes	yes	no	no
2	1	17000	0	3	0	no	yes	no	no
59	2	12800	0	3	0	no	yes	yes	no
14	1	3400	1	2	1	yes	yes	no	no
47	1	13199	1	2	0	no	yes	no
131	1	18899	0	3	0	no	yes	no
43	1	5300	1	2	1	yes	yes	no	no
107	1	5599	1	3	0	no	no	no
11	1	5199	1	2	1	no	yes	no	no
2	1	13100	0	2	0	yes	yes	no	no
2	2	7699	0	3	0	no	yes	no
23	1	9399	1	3	1	yes	yes	no	no
11	2	8800	0	3	0	no	yes	no	no
20	2	8899	1	3	0	no	yes	no	no
83	2	4900	1	2	0	no		no	no
8	1	7400	0	1	0	yes	yes	no	yes
23	1	11800	0	1	0	no		no	no
0	2	15800	0	3	0	no	yes	no	no
11	2	5199	1	3	0	no	yes	no	no
25	2	11399	1	2	0	no	yes	no	no
24	2	8699	0	3	0	no	yes	yes	no
4	2	11100	0	1	0	no	yes	no	no
23	1	20399	0	3	0	no	yes	no	no
47	2	12899	1	2	1	yes	yes	no	no
131	2	1600	1	1	0	yes	yes	no	no
11	1	9899	1	3	1	yes	yes	no	no
3	2	9699	0	2	0	yes	yes	yes	no
71	1	5500	0	3	0	no	yes	no	no
71	2	4400	1	3	1	yes	yes	no	no
24	1	6699	1	3	0	yes	yes	no	no
76	2	2000	0	3	0	yes	yes	no	no
35	1	11899	0	3	0	yes	yes	no	yes
56	1	1600	1	1	1	yes	yes	no
6	2	8800	0	1	0	no	yes	no	no
23	1	16399	0	1	0	no		no	no
95	1	9600	0	3	0	yes		no	no
56	1	7599	0	2	0	yes	yes	no	no
7	2	20100	1	2	0	no	yes	no	no
19	2	29700	0	3	0	yes	yes	no	no
120	1	2099	1	3	1	yes	yes	no	no
11	1	6900	0	1	0	no		no	no
11	2	12500	1	3	0	no	yes	no	no
95	2	29600	0	3	0	no	yes	no	no
19	1	3099	1	3	0	no		no	no
71	2	16899	0	3	0	no		no	no
5	2	9199	0	2	0	no	yes	no	no
23	1	9600	1	3	1	yes	yes	no	no
17	2	11600	0	3	0	no		no	no
11	1	7099	0	2	0	no		no	no
0	1	16700	0	1	0	no	yes	no	no
32	1	9600	1	2	1	yes	yes	no
3	1	10899	0	2	0	yes	yes	yes
127	2	11600	0	2	0	no	yes	yes
6	1	12199	0	2	0	yes	yes	no	no
35	2	4099	1	2	1	yes		no	no
3	2	11600	0	3	0	no	yes	yes	no
20	2	8600	0	3	0	yes	yes	no	no
108	1	1500	1	2	0	no	yes	yes	no
47	2	8800	1	2	0	yes	yes	no	no
95	1	10100	0	2	0	no	yes	no	no
71	1	8300	1	3	1	yes		no	no
119	1	7099	0	2	0	no	yes	no	no
2	1	10500	0	1	0	no	yes	yes	no
23	1	10100	0	3	0	no	yes	no	no
47	1	7000	1	2	1	yes	yes	no	no
31	1	27799	0	3	0	no	yes	no	no
11	2	12800	0	3	0	no	yes	yes	no
0	1	9699	0	2	0	no		no	yes
0	1	11300	0	1	0	no	yes	no	no
1	1	12000	0	2	0	no	yes	no	no
15	1	8300	1	2	1	yes	yes	no	no
0	1	5599	1	3	1	yes	yes	no	no
167	1	1500	0	2	0	no	no	no	no
0	2	13500	1	3	0	yes	yes	no	no
155	2	1600	1	2	0	no	no	no	no
23	1	16299	1	3	0	no	yes	no	no
47	2	9000	1	3	1	yes	yes	no	no
16	2	2900	1	3	0	yes	yes	no	no
20	2	16100	0	3	0	no	yes	no	no
41	1	8500	1	2	0	yes	yes	no	no
40	2	8500	1	2	1	yes	yes	no	no
11	2	3700	0	2	0	yes	yes	no	no
157	2	1700	0	3	0	yes	no	no	no
12	2	8600	1	2	1	yes	yes	no	no
81	2	9600	0	3	0	yes	yes	no	no
0	2	8100	0	2	0	yes	yes	no	yes
39	1	5599	1	3	1	yes	yes	no	no
53	1	8100	1	3	0	no	yes	no	no
13	1	17500	1	3	1	yes	yes	no	no
25	2	11399	1	2	0	no	yes	no	no
76	2	1200	1	3	0	yes		no	no
118	2	1899	1	3	1	yes		no	no
95	2	2099	1	3	1	yes		no	no
21	1	7300	1	3	1	yes		no	no
143	1	5500	1	3	1	no	yes	no	no
31	1	10100	1	2	0	yes	yes	no	yes
47	1	7400	1	3	1	yes	yes	no	no
44	2	4900	1	2	0	no	yes	no	no
11	1	16700	0	2	0	no	yes	no
47	2	6800	1	2	1	yes	yes	no	no
15	2	11600	0	2	0	yes	yes	no	yes
119	2	3700	0	3	0	no	no	no	no
83	2	4599	1	3	0	yes	yes	no	no
83	1	3700	0	1	0	no	no	no	no
6	2	6000	0	1	0	yes	yes	no	no
143	1	6000	0	2	0	no	yes	no	no
20	2	5099	1	2	0	no		no	no
167	1	6900	0	3	0	yes		no	no
35	1	8100	0	3	0	yes	yes	no	no
59	1	4900	1	3	1	yes		no	no
32	2	15199	0	2	0	yes	yes	no	yes
11	1	8300	0	3	0	yes		no	yes
37	2	8000	1	3	1	yes	yes	no	no
0	1	20600	0	3	0	no		no	yes
9	2	22899	0	2	0	no	yes	no	no
24	2	32700	0	2	0	yes	yes	no	no
46	2	33799	0	3	0	no	yes	no	no
119	1	5300	0	3	0	no		no	no
28	1	4900	1	2	1	yes		no	no
27	2	27600	0	2	0	yes	yes	yes	no
143	1	4900	1	3	0	no	no	no	no
52	1	7800	0	3	0	no	no	no	no
95	1	5400	1	3	1	no	no	no	no
47	2	7599	1	2	0	no	yes	no	no
0	2	24799	0	2	0		yes	no
131	2	4199	0	2	0	yes	yes	no	yes
40	1	4699	1	2	1	yes	yes	no	no
36	1	7500	0	1	0	no	yes	no	no
47	1	7000	1	3	0	no	yes	no	no
23	1	18799	1	2	0	no	yes	no	no
12	1	9600	0	2	0	no	yes	yes	no
95	2	9699	1	2	0	yes	yes	no	no
10	1	21899	0	2	0	yes	no	no	no
59	1	18500	0	2	0	no	yes	yes	no
1	1	10100	0	2	0	no	yes	no	no
0	2	8800	0	2	0	yes	yes	no	yes
107	1	4900	1	2	0	no	yes	no	no
119	1	11100	0	1	0	yes	no	no	yes
11	1	4000	0	2	0	yes	yes	no	no
14	1	16100	0	2	0	no	yes	no	no
22	1	9600	0	3	0	yes	yes	no	no
23	1	15899	0	2	0	yes	yes	no
47	1	4400	1	3	0	yes	yes	no	no
143	1	1700	1	3	0	yes	yes	no	no
47	1	5400	1	3	0	no	yes	no	no
37	1	12000	0	2	0	yes	yes	no
7	1	21899	0	3	0	yes	yes	no	no
18	1	7800	1	3	0	yes	yes	no	no
47	1	6199	1	3	0	yes	yes	no	no
27	1	11899	1	3	0	yes	yes	no
23	1	18200	0	3	0	no	yes	yes	no
7	1	12000	1	3	0	yes	yes	no	no
0	1	21000	0	3	0	no	yes	no	no
23	1	16500	1	3	0	no	yes	yes	no
43	1	6199	1	2	0	yes	yes	no	no
4	1	10199	0	2	0	yes	yes	no	no
35	1	7000	1	2	0	no	yes	no	no
32	1	7300	0	2	0	no	yes	no	no
37	1	17500	0	3	0	no	yes	no	no
47	1	11399	1	3	0	yes	yes	no	no
35	1	13500	0	3	0	yes	yes	no	no
37	2	4599	0	3	0	yes	yes	no	no
